# Supplementary material for: GenPath-PPH: Integrating gene expression and pathway networks via persistent path homology enhances detection of disease-relevant pathways
Source: Comput Struct Biotechnol J. 2025 Nov 26;27:5348-5362. doi: 10.1016/j.csbj.2025.11.018 (PMC13138103; doi:10.1016/j.csbj.2025.11.018)
Supplement: Multimedia Component 2 [file mmc2.xlsx]

## Sheet: Sheet1
Supplementary Material – Document S2
KEGG ID	Pathway	KEGG BRITE pathway class (subclass)	HCC pathway?	Description of (possible) relationship	Level of evidence	References (PubMed IDs)
hsa00030	Pentose phosphate pathway	metabolism (carbohydrate metabolism)	yes	activation for cell proliferation; a signature of pathway-related genes predicts prognosis and therapy response	direct (experimental evidence); indirect (risk prognosis model)	PMID 40025169; PMID 39798003
hsa00052	Galactose metabolism	metabolism (carbohydrate metabolism)	yes	small interfering RNA (siRNA) against GALK1 or GALT inhibits the growth of HepG2 cells	direct (experiments, in vitro)	PMID 27919945
hsa00053	Ascorbate and aldarate metabolism	metabolism (carbohydrate metabolism)	yes	ascorbate / sodium arcorbate has cytotoxic effects on HCC	direct (experiments, in vitro and in vivo)	PMID 27036367, PMID 29669302, PMID 29872720
hsa00071	Fatty acid degradation	metabolism (lipid metabolism)	yes	extensive metabolic reprogramming in HCC regards also the fatty acid metabolism	direct (experimental evidence)	PMID 40025169 (review)
hsa00120	Primary bile acid biosynthesis	metabolism (lipid metabolism)	yes	the bile acid metabolism and bile acid signaling contribute to key processes of HCC development (including cell proliferation, migration, and apoptosis); a bile acid-related gene signature predicts outcome	direct (experimental evidence); indirect (risk prognosis model)	PMID 40602290 (review), PMID 39338306 (review); PMID 36572736
hsa00140	Steroid hormone biosynthesis	metabolism (lipid metabolism)	candidate	the steroid hormone biosynthesis pathway enriched in differentially expressed genes and metabolomic analysis highlighted steroids and steroid derivatives	indirect (transcriptomics and metabolomics analysis)	PMID 40500772
hsa00310	Lysine degradation	metabolism (amino acid metabolism)	yes	downregulated lysine metabolism reshapes the immune microenvironment and therapeutic responses in HCC	direct (multi-omics and T-cell receptor immune repertoire profiling)	PMID 41107837
hsa00450	Selenocompound metabolism	metabolism (metabolism of other amino acids)	yes	selenium and selenoproteins have immunomodulatory effects on HCC by regulating the molecules of oxidative stress, inflammation, immune response, cell proliferation and growth, angiogenesis, signaling pathways, apoptosis, and other processes	direct (experiments, in vitro and in vivo)	PMID 34162153 (review)
hsa00515	Mannose type O-glycan biosynthesis	metabolism (glycan biosynthesis and metabolism)	candidate	aberrant protein glycosylation in hepatocytes contributes to the malignant transformation to HCC by modulating a wide range of pro-tumorigenic signaling pathways	indirect (experimental evidence, but not directly referred to this pathway)	PMID 37193819 (review)
hsa00534	Glycosaminoglycan biosynthesis - heparan sulfate / heparin	metabolism (glycan biosynthesis and metabolism)	yes	Heparan sulfate content was 3.5-fold higher in HCC than in adjacent liver parenchyma	direct (experiments, in vivo)	PMID 35344068
hsa00630	Glyoxylate and dicarboxylate metabolism	metabolism (carbohydrate metabolism)	yes	reduced expression of glyoxylate and serine-pyruvate aminotransferase (AGXT) enhances cell proliferation and migration of HCC cells	direct (experiments, in vitro)	PMID 31771612
hsa00640	Propanoate metabolism	metabolism (carbohydrate metabolism)	yes	propanoate metabolism genes, notably ALDH2 and ABAT, are robust prognostic markers significantly associated with poor survival outcomes	direct (experimental evidence)	PMID 41121421
hsa00750	Vitamin B6 metabolism	metabolism (metabolism of cofactors and vitamins)	candidate	high circulating levels of vitamin B6 have been associated with improved disease outcome for a wide range of hematological and solid neoplasms	indirect (not specific for HCC)	PMID 23334322 (review)
hsa00760	Nicotinate and nicotinamide metabolism	metabolism (metabolism of cofactors and vitamins)	yes	significant correlation between key genes in the nicotinamide metabolism pathway and HCC development, nicotine is a significant regulator (both promoter and inhibitor) of cellular signaling pathways in HCC development; nicotinamide metabolism-related gene signatures predict clinical prognosis	direct (experimental evidence); indirect (risk prognosis model)	PMID 40228405, PMID 40846083 (review); PMID 38827823
hsa00785	Lipoic acid metabolism	metabolism (metabolism of cofactors and vitamins)	yes	alpha lipoic acid leads to a significant inhibition of cell migration/invasion in HepG2/C3A cells mediated by AMPK, p53 and Grb2	direct (experimental evidence)	PMID 39261583, PMID 29575431
hsa00900	Terpenoid backbone biosynthesis	metabolism (metabolism of terpenoids and polyketides)	candidate
hsa00970	Aminoacyl-tRNA biosynthesis	genetic information processing (translation)	candidate	Involved in other cancers; some Aminoacyl-tRNA synthesases are involved in liver cancer or gene expression correlates with survival; pathway is enriched in differentially expressed proteins, gene expression of genes of the aminoacyl-tRNA synthetase family (DARS2, YARS1, CARS2) predit HCC prognosis	indirect (not specific for HCC); indirect (involvement of aminoacyl-tRNA synthetases); indirect (pathway enrichment, risk prognosis model)	PMID 35501376 (review), PMID 35877431; PMID 33330488 (review); PMID 37956648, PMID 37408809
hsa03018	RNA degradation	genetic information processing (folding, sorting and degradation)	candidate	pathway is enriched in differentially expressed proteins	indirect (pathway enrichment)	PMID: 37956648
hsa04064	NF-kappa B signaling pathway	environmental Information Processing (signal transduction)	yes	promote hepatocyte survival and plays a crucial role in liver inflammatory responses, acts via activation of STAT3, activated NF-κβ is a frequent and early event in HCC	direct (experimental evidence)	PMID 21187858 (review), PMID 31450841 (review)
hsa04071	Sphingolipid signaling pathway	environmental Information Processing (signal transduction)	yes	Involved in liver regeneration and HCC progression and therapy	direct (experimental evidence)	PMID 38473211 (review)
hsa04080	Neuroactive ligand-receptor interaction	environmental Information Processing (signaling molecules and interaction)	candidate	pathway is enriched in differentially expressed genes; cholinergic neural cells in tumor environment associated with liver carcinogenesis	indirect (pathway enrichment); indirect (tumor environment)	PMID 40843374; PMID 39717507
hsa04115	p53 signaling pathway	cellular processes (cell growth and death)	yes	TP53 is mutated or downregulated frequently in HCC	direct (experimental evidence)	PMID 17401425 (review), PMID 26523267 (review), PMID 20850540 (review)
hsa04216	Ferroptosis	cellular processes (cell growth and death)	yes	ferroptosis can influence carcinogenesis negatively and constitutes a potential anti-cancer strategy	direct (experimental evidence)	PMID 35406596 (review), PMID 38480712 (review), PMID 37013919 (review)
hsa04610	Complement and coagulation cascades	organismal systems (immune system)	candidate	pathway-related gene signatures can stratify patients into high- and low-risk groups with distinct survival outcomes; HCC is associated with a hypercoagulable state driven by liver dysfunction, systemic inflammation and tumor-related factors	indirect (risk prognosis model); indirect (tumor environment)	PMID 39391504, PMID 36894886; PMID 39859975 (review)
hsa04630	JAK-STAT signaling pathway	environmental Information Processing (signal transduction)	yes	abberant activation of JAK/STAT signaling in HCC affects survival, angiogenesis, stemness, immune surveillance, invasion and metastasis, JAK1 is mutated in a subset of HCC	direct (experimental evidence)	PMID 32273976 (review), PMID 26523267 (review)
hsa04659	Th17 cell differentiation	organismal systems (immune system)	candidate	a Treg/Th17 cells in peripheral blood mononuclear cells is associated with HCC tumor stage and size	indirect (experimental evidence refers to peripheral blood)	PMID 28796055, PMID 40436857
hsa04664	Fc epsilon RI signaling pathway	organismal systems (immune system)	candidate	pathway is differentially regulated in sorafenib-treated patients and controls	indirect (transcriptomics)	PMID 26045814
hsa04672	Intestinal immune network for IgA production	organismal systems (immune system)	candidate	serum IgA level is higher in HCC patients and associated with intrahepatic infiltration of inflammatory IgA+PD-L1high monocytes, inflammation-induced IgA+ cells act tumor-promoting by interfering with cytotoxic CD8+ T-lymphocyte activation; the pathway is a potential downstream target of bufalin’s proliferation and migration-inhibiting effect	indirect (tumor environment); indirect (potential therapeutic target)	PMID 35577505, PMID 29144460; PMID 30100060
hsa04721	Synaptic vesicle cycle	organismal systems (nervous system)	candidate	vesicles secreted from FBP1-depleted hepatocytes can promote HCC by inducing NK-cell dysfunction	indirect (tumor environment)	PMID 34601133, PMID 37456728 (review)
hsa04917	Prolactin signaling pathway	organismal systems (endocrine system)	candidate	prolactin can have both HCC-suppressing and HCC-promoting effect and may serve as a biomarker	indirect (tumor-suppressing effect)	PMID 25049387, PMID 22392353, PMID 40174759 (review)
hsa04918	Thyroid hormone synthesis	organismal systems (endocrine system)	candidate	both thyroid hormone and its receptor are involved in differentiation, metabolic processes, and growth regulation in HCC	indirect (effect of pathway product)	PMID 32528965 (review), PMID 30814976 (review), PMID 31954205
